# Supplementary material for: The Potential Role of PSMA-Targeted PET in Salivary Gland Malignancies: An Updated Systematic Review
Source: Diagnostics (Basel). 2024 Jul 14;14(14):1516. doi: 10.3390/diagnostics14141516 (PMC11275816; doi:10.3390/diagnostics14141516)
Supplement: Supplementary file 1 [file diagnostics-14-01516-s001.zip]

Archive with 1 entries (1 files):
- diagnostics-3092472-supplementary.pdf
